# Supplementary material for: The Role of Aldosterone in Vascular Permeability in Diabetes
Source: Cells. 2026 Jan 5;15(1):89. doi: 10.3390/cells15010089 (PMC12785615; doi:10.3390/cells15010089)
Supplement: Supplementary file 1 [file cells-15-00089-s001.zip]

Archive with 9 entries (9 files):
- Suppl. Tables - revised.pdf
- Figure S1.tif
- Figure S2.tif
- Figure S3.tif
- Figure S4.tif
- Figure S5.tif
- Figure S6.tif
- Figure S7.tif
- Legends for Supplemental Figures - revised.pdf
